# Supplementary material for: Variable Temperature Behaviour of the Hybrid Double Perovskite MA2KBiCl6
Source: Molecules. 2022 Dec 25;28(1):174. doi: 10.3390/molecules28010174 (PMC9822144; doi:10.3390/molecules28010174)
Supplement: Supplementary file 1 [file molecules-28-00174-s001.zip]

Archive with 1 entries (1 files):
- molecules-2117829-supplementary.pdf
